# Supplementary material for: Spoilage Investigation of Chill Stored Meagre (Argyrosomus regius) Using Modern Microbiological and Analytical Techniques
Source: Foods. 2021 Dec 15;10(12):3109. doi: 10.3390/foods10123109 (PMC8702202; doi:10.3390/foods10123109)
Supplement: Supplementary file 1 [file foods-10-03109-s001.zip]

Archive with 1 entries (1 files):
- foods-1480966-supplementary.pdf
